# Supplementary material for: Attenuated SARS-CoV-2-Specific T Cell Responses Are Associated with T Follicular Helper Cell Expansion in Treatment-Naive Chronic Lymphocytic Leukemia Patients
Source: Pathogens. 2025 Sep 5;14(9):890. doi: 10.3390/pathogens14090890 (PMC12472264; doi:10.3390/pathogens14090890)
Supplement: Supplementary file 1 [file pathogens-14-00890-s001.zip]

Archive with 1 entries (1 files):
- pathogens-3812028-supplementary.pdf
